# Supplementary material for: Depression and social frailty in elderly patients receiving maintenance hemodialysis: multiple mediating roles of bidirectional social support and personal mastery
Source: Front Med (Lausanne). 2025 Oct 22;12:1647396. doi: 10.3389/fmed.2025.1647396 (PMC12586029; doi:10.3389/fmed.2025.1647396)
Supplement: Supplementary file 1 [file Table_1.xlsx]

## Sheet: Sheet1
							Depression	personal mastery	social support	social frailty
女	66	高中或中专	已婚	＞5000	＜1年	1周三次	2	24	44	6
男	61	大专及以上	已婚	3000-5000	1-3年	1周三次	0	21	33	12
男	68	高中或中专	已婚	＞5000	＞3年	1周三次	2	19	36	20
男	61	初中	已婚	3000-5000	＞3年	1周三次	4	20	33	21
女	60	高中或中专	离异或丧偶	＜3000	＞3年	1周三次	3	20	37	22.5
女	67	高中或中专	已婚	＜3000	＞3年	1周三次	1	24	57	8.5
女	70	大专及以上	已婚	＞5000	1-3年	1周三次	2	23	43	9
男	62	高中或中专	已婚	3000-5000	＞3年	1周三次	3	19	17	15.5
女	60	高中或中专	已婚	3000-5000	＞3年	1周三次	2	20	48	11.5
男	60	高中或中专	已婚	＜3000	1-3年	1周三次	3	21	30	12
男	60	初中	已婚	＜3000	1-3年	1周三次	5	18	30	20
女	60	初中	已婚	＜3000	＞3年	其他	5	16	19	18.5
女	64	高中或中专	已婚	3000-5000	＞3年	其他	4	23	50	14.5
男	66	高中或中专	已婚	3000-5000	1-3年	1周三次	2	17	45	12
男	61	大专及以上	离异或丧偶	3000-5000	＞3年	1周三次	1	27	25	12.5
女	72	初中	已婚	3000-5000	1-3年	1周两次	3	14	45	15
女	60	高中或中专	离异或丧偶	3000-5000	＞3年	1周三次	1	26	55	6.5
男	60	大专及以上	已婚	＞5000	1-3年	1周三次	1	25	50	7.5
男	64	高中或中专	离异或丧偶	＜3000	1-3年	1周两次	3	22	44	13
女	60	初中	已婚	＜3000	＞3年	1周三次	2	20	31	15
女	60	高中或中专	已婚	3000-5000	1-3年	1周三次	1	26	52	3
男	69	高中或中专	已婚	＜3000	＞3年	1周三次	2	25	38	12.5
男	64	大专及以上	已婚	＞5000	＞3年	1周三次	2	25	36	10.5
女	71	初中	已婚	＜3000	1-3年	1周三次	2	15	36	9.5
女	67	初中	离异或丧偶	＜3000	＞3年	1周三次	2	23	46	10
男	60	初中	已婚	3000-5000	＞3年	1周三次	1	24	40	11.5
男	60	初中	已婚	3000-5000	＞3年	1周三次	0	26	40	8
男	60	高中或中专	已婚	＞5000	＞3年	其他	0	25	50	2.5
男	72	初中	已婚	＞5000	＞3年	1周三次	3	17	42	15.5
男	67	大专及以上	已婚	＞5000	＞3年	1周三次	0	33	49	6
男	67	高中或中专	已婚	3000-5000	1-3年	1周两次	0	28	42	10.5
女	73	初中	已婚	＜3000	＞3年	1周两次	3	24	41	14
男	72	高中或中专	已婚	3000-5000	＞3年	1周三次	0	28	51	9
女	70	初中	已婚	3000-5000	＞3年	1周三次	3	15	44	15.5
女	65	初中	已婚	＞5000	1-3年	1周两次	4	15	26	24
女	73	小学及以下	已婚	＞5000	＜1年	1周两次	0	21	52	11
女	70	高中或中专	已婚	＞5000	＞3年	1周三次	0	26	54	5.5
男	66	初中	已婚	＜3000	1-3年	1周三次	2	23	38	10.5
女	68	高中或中专	已婚	3000-5000	1-3年	1周两次	1	18	38	9.5
女	62	初中	已婚	＞5000	＜1年	1周三次	0	25	50	13.5
女	60	大专及以上	已婚	＞5000	1-3年	1周两次	0	28	54	5
男	70	高中或中专	已婚	3000-5000	1-3年	1周两次	3	21	39	11
男	68	高中或中专	已婚	3000-5000	1-3年	其他	1	18	48	10.5
男	69	初中	已婚	3000-5000	＞3年	1周三次	3	21	48	10
男	72	初中	已婚	＞5000	＞3年	1周三次	1	22	49	10.5
男	78	高中或中专	已婚	3000-5000	1-3年	1周两次	1	27	46	7.5
男	60	小学及以下	已婚	3000-5000	＞3年	1周两次	3	25	41	6.5
男	60	初中	离异或丧偶	＜3000	＞3年	1周三次	5	20	26	21.5
男	61	大专及以上	已婚	＜3000	＞3年	1周三次	5	19	25	20
男	60	大专及以上	已婚	3000-5000	＞3年	1周三次	1	29	42	3
女	69	初中	已婚	3000-5000	＞3年	1周三次	4	18	38	11.5
男	60	高中或中专	已婚	3000-5000	＞3年	其他	4	17	36	10
女	72	高中或中专	已婚	3000-5000	＞3年	1周三次	0	27	44	9.5
女	86	小学及以下	已婚	3000-5000	＞3年	1周三次	0	24	44	13
男	60	小学及以下	已婚	＜3000	＞3年	1周三次	3	21	48	10.5
女	72	小学及以下	已婚	＜3000	＜1年	1周三次	1	18	30	13.5
男	60	大专及以上	已婚	＞5000	1-3年	1周两次	0	28	57	6.5
男	62	初中	已婚	3000-5000	1-3年	1周三次	0	28	36	5
女	60	初中	已婚	＜3000	＞3年	其他	4	15	32	19.5
女	81	小学及以下	已婚	3000-5000	1-3年	其他	0	25	48	5.5
女	68	高中或中专	已婚	＜3000	1-3年	1周三次	2	15	42	15.5
女	60	小学及以下	已婚	＜3000	＞3年	其他	3	20	39	15
男	60	大专及以上	已婚	3000-5000	＞3年	1周两次	1	35	56	3.5
女	60	大专及以上	已婚	3000-5000	＞3年	1周两次	0	29	48	7
男	60	大专及以上	已婚	3000-5000	1-3年	其他	3	23	40	8
女	62	初中	离异或丧偶	3000-5000	1-3年	其他	0	28	44	4.5
女	62	高中或中专	已婚	＞5000	＞3年	1周三次	2	23	48	8.5
女	69	高中或中专	已婚	3000-5000	＜1年	其他	0	24	41	10
男	65	大专及以上	已婚	＜3000	＜1年	1周两次	2	23	37	11
男	62	初中	已婚	3000-5000	1-3年	1周三次	0	28	44	3.5
男	81	大专及以上	已婚	＞5000	＞3年	1周三次	0	26	48	5.5
男	64	小学及以下	离异或丧偶	3000-5000	＞3年	1周三次	4	16	17	29
女	64	小学及以下	离异或丧偶	3000-5000	1-3年	1周三次	2	26	48	7
男	60	高中或中专	已婚	3000-5000	1-3年	1周三次	1	28	44	8.5
男	68	高中或中专	已婚	＜3000	＞3年	1周两次	5	15	26	24.5
男	60	初中	离异或丧偶	＜3000	＜1年	1周两次	0	28	36	11
女	62	初中	已婚	3000-5000	＞3年	1周三次	1	24	36	13.5
女	65	大专及以上	已婚	＞5000	＜1年	1周三次	0	28	60	3.5
男	71	小学及以下	已婚	3000-5000	＞3年	1周三次	0	21	41	9.5
男	61	初中	已婚	3000-5000	1-3年	1周三次	0	28	46	4.5
男	73	小学及以下	已婚	3000-5000	1-3年	1周三次	0	28	44	6
男	62	高中或中专	已婚	3000-5000	＜1年	1周三次	3	18	43	6
男	60	初中	已婚	＜3000	＞3年	1周两次	4	15	27	20
男	72	初中	已婚	3000-5000	＜1年	其他	2	17	36	11.5
男	62	高中或中专	已婚	＞5000	＜1年	1周三次	4	15	35	17
女	60	小学及以下	已婚	3000-5000	＜1年	1周两次	0	25	44	10
男	64	小学及以下	已婚	3000-5000	1-3年	1周两次	0	26	44	6
女	61	小学及以下	已婚	＜3000	＜1年	1周两次	2	21	33	19
女	60	高中或中专	已婚	＞5000	＞3年	其他	3	23	43	7.5
女	67	初中	离异或丧偶	＞5000	＞3年	1周三次	3	21	35	17.5
男	63	初中	已婚	＜3000	＜1年	1周三次	2	21	39	10.5
女	63	小学及以下	已婚	＜3000	＞3年	1周三次	4	18	36	14.5
女	69	初中	已婚	＞5000	1-3年	1周三次	4	22	40	9
男	70	高中或中专	已婚	3000-5000	1-3年	1周三次	1	22	39	8
男	74	初中	已婚	＞5000	＞3年	1周三次	5	18	30	12
女	60	小学及以下	已婚	3000-5000	＞3年	1周三次	3	21	34	12.5
女	60	高中或中专	已婚	3000-5000	＞3年	1周三次	0	31	50	1.5
女	66	高中或中专	离异或丧偶	3000-5000	＞3年	1周三次	0	28	46	11.5
男	71	小学及以下	已婚	＜3000	1-3年	1周三次	3	18	31	15
女	66	小学及以下	已婚	＜3000	1-3年	1周三次	4	16	31	16.5
女	61	大专及以上	已婚	＞5000	＞3年	1周三次	0	30	60	4
女	74	小学及以下	已婚	3000-5000	＞3年	其他	0	28	37	12.5
男	60	小学及以下	已婚	＞5000	＞3年	1周三次	0	28	38	6.5
女	60	初中	已婚	＞5000	1-3年	1周三次	2	24	40	8.5
男	70	高中或中专	已婚	＜3000	＞3年	1周三次	0	27	44	7
女	60	高中或中专	已婚	＞5000	＞3年	1周三次	4	22	32	9.5
男	63	高中或中专	已婚	＞5000	＞3年	其他	2	25	41	8.5
男	71	初中	离异或丧偶	＞5000	＞3年	其他	4	15	30	20
男	60	高中或中专	已婚	3000-5000	＞3年	1周两次	0	35	44	3
男	60	大专及以上	已婚	＞5000	1-3年	1周三次	0	33	54	2.5
男	63	大专及以上	已婚	＞5000	＞3年	其他	2	24	43	8
女	60	小学及以下	已婚	3000-5000	1-3年	1周三次	2	26	42	5.5
女	60	大专及以上	已婚	＞5000	＞3年	1周三次	1	28	46	2.5
女	75	初中	已婚	＞5000	＞3年	其他	0	23	44	7
男	70	高中或中专	已婚	3000-5000	1-3年	1周三次	0	23	41	7.5
女	76	高中或中专	离异或丧偶	3000-5000	＞3年	1周三次	0	26	38	14
女	73	小学及以下	已婚	＜3000	＜1年	1周两次	3	16	34	17.5
男	84	大专及以上	已婚	＞5000	1-3年	1周两次	1	27	38	8
女	60	初中	已婚	3000-5000	＜1年	1周两次	1	25	35	9
女	75	小学及以下	已婚	＜3000	＜1年	1周三次	1	22	37	14
男	66	高中或中专	离异或丧偶	＞5000	＞3年	其他	0	26	48	5
女	72	小学及以下	离异或丧偶	＞5000	＜1年	1周两次	1	16	37	16
女	74	初中	已婚	3000-5000	＞3年	1周三次	1	28	40	8
女	68	高中或中专	已婚	＜3000	＞3年	其他	1	26	42	8.5
女	74	初中	已婚	3000-5000	＞3年	1周两次	2	18	32	9.5
女	73	小学及以下	已婚	＜3000	＜1年	其他	2	15	33	18.5
男	84	大专及以上	已婚	＞5000	＜1年	1周两次	0	26	46	8.5
男	61	初中	已婚	＜3000	＞3年	其他	0	19	43	8.5
女	77	小学及以下	已婚	＜3000	＞3年	1周两次	4	15	26	20
男	76	初中	已婚	3000-5000	＞3年	1周三次	2	15	27	13.5
女	60	小学及以下	已婚	＜3000	＜1年	1周两次	2	21	40	16
男	75	初中	离异或丧偶	3000-5000	＜1年	1周三次	3	14	40	15
女	61	高中或中专	已婚	3000-5000	＜1年	1周三次	0	22	42	11
女	68	高中或中专	已婚	3000-5000	＞3年	1周三次	2	19	42	5.5
女	73	初中	离异或丧偶	3000-5000	＞3年	1周三次	1	28	43	8.5
男	76	初中	已婚	3000-5000	＞3年	1周三次	1	23	44	5
男	65	大专及以上	已婚	＞5000	＜1年	1周三次	3	17	38	10
男	66	大专及以上	已婚	＞5000	＞3年	其他	0	24	43	7
女	76	小学及以下	离异或丧偶	＜3000	＜1年	1周三次	0	27	46	9
男	60	高中或中专	已婚	＜3000	＞3年	1周三次	4	15	28	10.5
女	60	小学及以下	已婚	3000-5000	＞3年	其他	0	28	44	10.5
男	78	初中	已婚	3000-5000	＞3年	1周三次	1	17	33	11.5
男	60	高中或中专	离异或丧偶	3000-5000	＞3年	1周三次	1	28	36	14.5
女	65	高中或中专	离异或丧偶	＜3000	＞3年	其他	1	25	42	11.5
女	76	高中或中专	离异或丧偶	＞5000	1-3年	1周三次	0	28	40	5
女	60	大专及以上	已婚	＞5000	＞3年	其他	0	22	44	10
男	60	初中	已婚	3000-5000	＞3年	其他	0	25	44	7
男	60	初中	已婚	3000-5000	＞3年	其他	0	20	46	7
男	70	初中	已婚	＜3000	＞3年	其他	3	17	33	16
男	88	高中或中专	离异或丧偶	＞5000	1-3年	1周两次	0	19	48	10
女	66	小学及以下	已婚	＜3000	＞3年	其他	4	15	30	21.5
男	70	大专及以上	已婚	3000-5000	＞3年	1周两次	1	24	41	8
男	77	高中或中专	已婚	3000-5000	1-3年	1周两次	0	25	44	6.5
女	73	小学及以下	已婚	＜3000	＞3年	其他	3	15	31	17.5
女	69	初中	已婚	＜3000	＞3年	其他	3	17	30	14.5
女	67	高中或中专	已婚	3000-5000	＞3年	其他	4	17	30	14
男	67	小学及以下	已婚	＜3000	＞3年	其他	0	19	38	14.5
女	60	高中或中专	已婚	3000-5000	＞3年	其他	1	28	44	9
男	70	初中	已婚	＜3000	＞3年	其他	1	26	44	5
男	67	高中或中专	已婚	3000-5000	＞3年	1周三次	0	27	44	9.5
男	72	初中	已婚	＜3000	＞3年	1周两次	2	17	38	12
女	60	初中	已婚	＜3000	＞3年	其他	1	21	40	11.5
女	62	小学及以下	离异或丧偶	＞5000	1-3年	其他	0	20	44	8
男	60	初中	已婚	＜3000	＞3年	1周三次	2	20	39	11.5
男	63	高中或中专	已婚	3000-5000	＞3年	1周三次	0	20	42	8.5
女	70	小学及以下	离异或丧偶	＜3000	＞3年	1周三次	5	16	24	23
男	72	初中	已婚	＜3000	＞3年	1周两次	4	15	37	14
男	65	高中或中专	离异或丧偶	＜3000	＞3年	1周三次	4	17	32	19
女	60	初中	已婚	＜3000	＞3年	1周三次	3	15	30	19.5
男	77	大专及以上	已婚	＞5000	＜1年	1周三次	0	28	46	5.5
女	68	大专及以上	离异或丧偶	＞5000	＞3年	1周三次	2	21	34	14.5
男	60	初中	已婚	＜3000	＞3年	1周三次	4	16	30	11.5
女	60	初中	已婚	3000-5000	＞3年	1周三次	0	24	41	11
男	68	高中或中专	已婚	3000-5000	＞3年	1周三次	0	28	42	7
女	60	初中	已婚	＞5000	＞3年	1周三次	0	28	36	10
女	63	初中	已婚	＞5000	＞3年	1周两次	0	26	40	12.5
男	65	高中或中专	已婚	3000-5000	＞3年	1周三次	1	15	40	13
女	62	大专及以上	已婚	3000-5000	1-3年	其他	0	27	41	7.5
女	60	小学及以下	已婚	＜3000	1-3年	其他	4	17	31	19.5
男	60	初中	已婚	＞5000	＞3年	1周三次	0	24	44	6.5
男	60	初中	已婚	＞5000	1-3年	其他	5	17	38	14
男	60	大专及以上	离异或丧偶	＜3000	＞3年	1周三次	1	19	41	16
男	63	高中或中专	已婚	＞5000	＞3年	1周两次	0	28	49	4
女	60	初中	已婚	＜3000	＞3年	其他	0	28	44	9
男	69	高中或中专	离异或丧偶	3000-5000	1-3年	1周两次	1	22	42	13
女	66	初中	已婚	＜3000	＞3年	1周两次	2	22	40	17
男	60	大专及以上	已婚	＞5000	＞3年	1周三次	2	19	39	11
女	77	初中	离异或丧偶	＜3000	＞3年	1周三次	3	14	30	22
男	64	大专及以上	离异或丧偶	3000-5000	＞3年	1周两次	1	24	40	10.5
女	64	高中或中专	已婚	3000-5000	1-3年	1周两次	0	26	44	9
男	60	初中	已婚	＜3000	1-3年	1周两次	0	26	39	9.5
女	69	小学及以下	已婚	＜3000	＜1年	1周两次	3	15	33	18.5
女	64	高中或中专	已婚	3000-5000	＞3年	1周三次	0	26	37	10.5
男	73	高中或中专	已婚	3000-5000	1-3年	1周三次	4	18	40	11.5
男	78	小学及以下	已婚	＞5000	＜1年	1周两次	0	24	43	12.5
男	74	大专及以上	已婚	3000-5000	1-3年	1周三次	0	27	50	6
男	60	高中或中专	已婚	＞5000	＞3年	1周三次	0	28	42	6.5
女	60	高中或中专	离异或丧偶	3000-5000	＞3年	1周三次	0	28	45	4
女	62	小学及以下	已婚	＜3000	＞3年	1周三次	3	17	32	19
男	68	高中或中专	离异或丧偶	3000-5000	＞3年	1周三次	0	22	40	11
女	70	小学及以下	离异或丧偶	＜3000	＞3年	其他	3	15	30	20
女	71	小学及以下	离异或丧偶	＜3000	＞3年	1周三次	5	14	25	20
女	88	小学及以下	离异或丧偶	3000-5000	＞3年	1周三次	3	15	34	15.1
女	85	小学及以下	离异或丧偶	＜3000	＞3年	1周三次	3	15	31	17
女	85	初中	已婚	3000-5000	＞3年	1周三次	2	15	38	15.5
女	87	小学及以下	离异或丧偶	＜3000	＞3年	1周三次	5	14	23	17
女	66	小学及以下	已婚	＜3000	＞3年	1周三次	5	25	24	17.5
男	70	初中	离异或丧偶	＜3000	＞3年	1周三次	5	15	21	22.5
男	77	小学及以下	离异或丧偶	＜3000	＞3年	其他	4	16	24	28.5
男	70	小学及以下	离异或丧偶	＜3000	1-3年	其他	4	17	29	20.5
男	77	小学及以下	离异或丧偶	＜3000	＞3年	其他	4	14	25	28
女	70	初中	已婚	＜3000	＞3年	1周两次	3	19	32	24
女	65	初中	离异或丧偶	＜3000	＞3年	1周两次	3	21	32	24.5
男	70	初中	离异或丧偶	＜3000	＞3年	1周三次	5	15	21	21.5
男	69	高中或中专	离异或丧偶	3000-5000	1-3年	1周两次	1	22	42	13
女	66	初中	已婚	＜3000	＞3年	1周两次	2	22	40	17
男	69	高中或中专	离异或丧偶	3000-5000	1-3年	1周两次	1	22	42	12
女	66	初中	已婚	＜3000	＞3年	1周两次	2	22	40	17
女	60	初中	已婚	＜3000	＞3年	其他	5	16	19	18.5
女	64	高中或中专	已婚	3000-5000	＞3年	其他	4	23	50	13.5
女	71	小学及以下	离异或丧偶	＜3000	＞3年	1周三次	5	14	25	18
女	88	小学及以下	离异或丧偶	3000-5000	＞3年	1周三次	3	15	34	14
女	85	小学及以下	离异或丧偶	＜3000	＞3年	1周三次	3	15	31	16.5
女	85	初中	已婚	3000-5000	＞3年	1周三次	2	15	38	13
女	87	小学及以下	离异或丧偶	＜3000	＞3年	1周三次	5	14	23	17
女	66	小学及以下	已婚	＜3000	＞3年	1周三次	5	25	24	17.5
女	60	小学及以下	已婚	＜3000	＞3年	其他	3	20	39	14
男	70	初中	离异或丧偶	＜3000	＞3年	1周三次	5	15	21	22.5
男	77	小学及以下	离异或丧偶	＜3000	＞3年	其他	4	16	24	27.5
女	72	小学及以下	已婚	＜3000	＜1年	1周三次	1	18	30	11.5
男	64	高中或中专	已婚	3000-5000	1-3年	1周三次	0	31	47	6
男	77	小学及以下	离异或丧偶	＜3000	＞3年	其他	4	14	25	27
女	70	初中	已婚	＜3000	＞3年	1周两次	3	19	32	24
女	65	初中	离异或丧偶	＜3000	＞3年	1周两次	3	21	32	24.5
男	70	初中	离异或丧偶	＜3000	＞3年	1周三次	5	15	21	21.5
男	69	高中或中专	离异或丧偶	3000-5000	1-3年	1周两次	1	22	42	13
女	66	初中	已婚	＜3000	＞3年	1周两次	2	22	40	17
女	70	初中	已婚	3000-5000	＞3年	1周三次	3	15	44	15.5
女	65	初中	已婚	＞5000	1-3年	1周两次	4	15	26	24
女	73	小学及以下	已婚	＞5000	＜1年	1周两次	0	21	52	10
男	77	小学及以下	离异或丧偶	＜3000	＞3年	其他	4	14	25	27
女	70	初中	已婚	＜3000	＞3年	1周两次	3	19	32	24
女	65	初中	离异或丧偶	＜3000	＞3年	1周两次	3	21	32	24.5
男	70	初中	离异或丧偶	＜3000	＞3年	1周三次	5	15	21	21.5
男	69	高中或中专	离异或丧偶	3000-5000	1-3年	1周两次	1	22	42	13
女	66	初中	已婚	＜3000	＞3年	1周两次	2	22	40	17
女	70	初中	已婚	3000-5000	＞3年	1周三次	3	15	44	15.5
女	65	初中	已婚	＞5000	1-3年	1周两次	4	15	26	24
